# Supplementary material for: Foliar Application of Different Vegetal-Derived Protein Hydrolysates Distinctively Modulates Tomato Root Development and Metabolism
Source: Plants (Basel). 2021 Feb 8;10(2):326. doi: 10.3390/plants10020326 (PMC7914860; doi:10.3390/plants10020326)
Supplement: Supplementary file 1 [file plants-10-00326-s001.zip]

Archive with 2 entries (2 files):
- Supplementary table S2.xlsx
- plants-1091060 - supplementary proof done.pdf
